# Supplementary material for: Hyperleptinemia Is a Risk Factor for the Development of Vascular Reactivity Impairment in Patients with Hypertension
Source: Medicina (Kaunas). 2025 Nov 28;61(12):2132. doi: 10.3390/medicina61122132 (PMC12735040; doi:10.3390/medicina61122132)
Supplement: Supplementary file 1 [file medicina-61-02132-s001.zip]

Archive with 1 entries (1 files):
- medicina-3944249-supplementary.pdf
